# Supplementary material for: A Double-Humanized Mouse Model for Studying Host Gut Microbiome–Immune Interactions in Gulf War Illness
Source: Int J Mol Sci. 2024 May 31;25(11):6093. doi: 10.3390/ijms25116093 (PMC11172868; doi:10.3390/ijms25116093)
Supplement: Supplementary file 1 [file ijms-25-06093-s001.zip]

Archive with 1 entries (1 files):
- ijms-3008835-supplementary.pdf
